# Supplementary material for: Consecutive Recovery of Bioactive Substances from Desmodium canadense at Different Plant Vegetation Phases by Green Extraction with Supercritical CO2 and Increasing Polarity Pressurized Liquids
Source: Molecules. 2026 Feb 3;31(3):528. doi: 10.3390/molecules31030528 (PMC12899499; doi:10.3390/molecules31030528)
Supplement: Supplementary file 1 [file molecules-31-00528-s001.zip]

Archive with 1 entries (1 files):
- molecules-4111413-supplementary.pdf
